# Supplementary material for: A one-dimensional cadmium(II) complex supported by a sulfur–nitro­gen mixed-donor ligand
Source: Acta Crystallogr Sect E Struct Rep Online. 2009 Jun 27;65(Pt 7):m838–9. doi: 10.1107/S160053680902371X (PMC2969370; doi:10.1107/S160053680902371X)
Supplement: Supplementary file 1 [file e-65-0m838-sup1.cif]

##############################################################################
###                                                                        ###
###        Electronic paper (Acta Crystallographica Section E)             ###
###                                                                        ###
##############################################################################
#                                                                            #
# This CIF contains the data in a paper accepted for publication in Acta     #
# Crystallographica Section E. It conforms to the requirements of Notes      #
# for Authors for Section E, and has been peer reviewed under the auspices   #
# of the IUCr Commission on Journals.                                        #
#                                                                            #
# Full details of the Crystallographic Information File format               #
# are given in the paper "The Crystallographic Information File (CIF):       #
# a New Standard Archive File for Crystallography" by S. R. Hall, F. H.      #
# Allen and I. D. Brown [Acta Cryst. (1991), A47, 655-685].                  #
#                                                                            #
# The current version of the core CIF dictionary is obtainable from          #
# ftp://ftp.iucr.org/pub/cif_core.dic. The current version number is 2.4.    #
#                                                                            #
# Software is freely available for graphical display of the structure(s) in  #
# this CIF.  For information consult the CIF home page http://www.iucr.org/  #
# cif/home.html                                                              #
#                                                                            #
# This file may be used for bona fide research purposes within the           #
# scientific community so long as proper attribution is given to the journal # 
# article from which it was obtained.                                        #
#                                                                            #
##############################################################################
                                             
data_global
_audit_creation_method     SHELXL-97
_journal_data_validation_number     ?
_journal_date_recd_electronic     2009-06-07
_journal_date_accepted     2009-06-20
_journal_name_full     'Acta Crystallographica, Section E'
_journal_year     2009
_journal_volume     65
_journal_issue      7
_journal_page_first     m838
_journal_page_last     m839
_journal_paper_category     QM
_journal_coeditor_code     PK2170
_publ_contact_author_name     'Prof. Xie, Ya-Bo'
_publ_contact_author_address
;
College of Environmental and Energy Engineering
Beijing University of Technology
Beijing 100124
People's Republic of China
;
_publ_contact_author_email     'xieyabo@bjut.edu.cn'
_publ_contact_author_fax     '86-10-67391983'
_publ_contact_author_phone     '86-10-67392130'
_publ_section_title
;
A one-dimensional cadmium(II) complex supported by a sulfur--nitrogen
mixed-donor ligand
;
loop_
    _publ_author_name
    _publ_author_address
    'Gao, Qian'
;
College of Environmental and Energy Engineering
Beijing University of Technology
Beijing 100022
People's Republic of China
;
    'Zhang, Chao-Yan'
;
College of Environmental and Energy Engineering
Beijing University of Technology
Beijing 100022
People's Republic of China
;
    'Cui, Yue'
;
College of Environmental and Energy Engineering
Beijing University of Technology
Beijing 100022
People's Republic of China
;
    'Xie, Ya-Bo'
;
College of Environmental and Energy Engineering
Beijing University of Technology
Beijing 100022
People's Republic of China
;
data_I
_chemical_name_systematic
;
<i>catena</i>-poly[cadmium(II)-bis(\m-5-amino-1,3,4-thiadiazole-2-thiolato)-
\k^2^<i>N</i>^3^:<i>S</i>^2^;\k^2^<i>S</i>^2^:<i>N</i>^3^]
;
_chemical_formula_moiety     'C4 H4 Cd N6 S4'
_chemical_formula_sum     'C4 H4 Cd N6 S4'
_chemical_formula_iupac     '[Cd (C2 H2 N3 S2)2]'
_chemical_formula_weight     376.77
_chemical_melting_point     ?
_symmetry_cell_setting     'Monoclinic'
_symmetry_space_group_name_H-M     'C 2/c'
_symmetry_space_group_name_Hall     '-C 2yc'
loop_
    _symmetry_equiv_pos_as_xyz
    'x, y, z'
    '-x, y, -z+1/2'
    'x+1/2, y+1/2, z'
    '-x+1/2, y+1/2, -z+1/2'
    '-x, -y, -z'
    'x, -y, z-1/2'
    '-x+1/2, -y+1/2, -z'
    'x+1/2, -y+1/2, z-1/2'
_cell_length_a     12.6419(11)
_cell_length_b     10.8341(10)
_cell_length_c     7.7241(7)
_cell_angle_alpha     90.00
_cell_angle_beta     92.7950(10)
_cell_angle_gamma     90.00
_cell_volume     1056.66(16)
_cell_formula_units_Z     4
_cell_measurement_reflns_used     2746
_cell_measurement_theta_min     2.48
_cell_measurement_theta_max     27.88
_cell_measurement_temperature     293(2)
_exptl_crystal_description     Block
_exptl_crystal_colour     Colorless
_exptl_crystal_size_max     0.24
_exptl_crystal_size_mid     0.24
_exptl_crystal_size_min     0.20
_exptl_crystal_density_diffrn     2.368
_exptl_crystal_density_meas     ?
_exptl_crystal_density_method     'not measured'
_exptl_crystal_F_000     728
_exptl_absorpt_coefficient_mu     2.829
_exptl_absorpt_correction_type     'Multi-Scan'
_exptl_absorpt_process_details     '(SADABS ; Bruker, 1998)'
_exptl_absorpt_correction_T_min     0.550
_exptl_absorpt_correction_T_max     0.602
_exptl_special_details
;
;
_diffrn_ambient_temperature     293(2)
_diffrn_radiation_type     MoK\a
_diffrn_radiation_wavelength     0.71073
_diffrn_radiation_source     'fine-focus sealed tube'
_diffrn_radiation_monochromator     graphite
_diffrn_measurement_device_type     'Bruker SMART CCD area-detector'
_diffrn_measurement_method     '\f and \w'
_diffrn_detector_area_resol_mean     ?
_diffrn_reflns_number     3155
_diffrn_reflns_av_R_equivalents     0.0152
_diffrn_reflns_av_sigmaI/netI     0.0163
_diffrn_reflns_theta_min     2.48
_diffrn_reflns_theta_max     27.88
_diffrn_reflns_theta_full     27.88
_diffrn_measured_fraction_theta_max     0.977
_diffrn_measured_fraction_theta_full     0.977
_diffrn_reflns_limit_h_min     -11
_diffrn_reflns_limit_h_max     16
_diffrn_reflns_limit_k_min     -14
_diffrn_reflns_limit_k_max     14
_diffrn_reflns_limit_l_min     -10
_diffrn_reflns_limit_l_max     10
_diffrn_standards_number     0
_diffrn_standards_interval_count     .
_diffrn_standards_interval_time     .
_diffrn_standards_decay_%     ?
_refine_special_details
;
Refinement of <i>F</i>^2^ against ALL reflections. The weighted <i>R</i>-factor
<i>wR</i> and goodness of fit <i>S</i> are based on <i>F</i>^2^, conventional
<i>R</i>-factors <i>R</i> are based on <i>F</i>, with <i>F</i> set to zero for
negative <i>F</i>^2^. The threshold expression of <i>F</i>^2^ >
2\s(<i>F</i>^2^) is used only for calculating <i>R</i>-factors(gt) <i>etc</i>.
and is not relevant to the choice of reflections for refinement.
<i>R</i>-factors based on <i>F</i>^2^ are statistically about twice as large
as those based on <i>F</i>, and <i>R</i>- factors based on ALL data will be
even larger.
;
_reflns_number_total     1232
_reflns_number_gt     1198
_reflns_threshold_expression     I>2\s(I)
_refine_ls_structure_factor_coef     Fsqd
_refine_ls_matrix_type     full
_refine_ls_R_factor_all     0.0156
_refine_ls_R_factor_gt     0.0150
_refine_ls_wR_factor_gt     0.0422
_refine_ls_wR_factor_ref     0.0425
_refine_ls_goodness_of_fit_ref     1.009
_refine_ls_restrained_S_all     1.009
_refine_ls_number_reflns     1232
_refine_ls_number_parameters     70
_refine_ls_number_restraints     0
_refine_ls_hydrogen_treatment     constr
_refine_ls_weighting_scheme     calc
_refine_ls_weighting_details
         'calc w=1/[\s^2^(Fo^2^)+(0.0274P)^2^+0.7843P] where P=(Fo^2^+2Fc^2^)/3'
_atom_sites_solution_hydrogens     geom
_atom_sites_solution_primary     direct
_atom_sites_solution_secondary     difmap
_refine_ls_shift/su_max     0.001
_refine_ls_shift/su_mean     0.000
_refine_diff_density_max     0.391
_refine_diff_density_min     -0.489
_refine_ls_extinction_method     'SHELXL97 (Sheldrick, 2008)'
_refine_ls_extinction_coef     0.0116(5)
_refine_ls_extinction_expression
                                  'Fc^*^=kFc[1+0.001xFc^2^\l^3^/sin(2\q)]^-1/4^'
loop_
    _atom_type_symbol
    _atom_type_description
    _atom_type_scat_dispersion_real
    _atom_type_scat_dispersion_imag
    _atom_type_scat_source
    'C' 'C' 0.0033 0.0016
                         'International Tables Vol C Tables 4.2.6.8 and 6.1.1.4'
    'H' 'H' 0.0000 0.0000
                         'International Tables Vol C Tables 4.2.6.8 and 6.1.1.4'
    'N' 'N' 0.0061 0.0033
                         'International Tables Vol C Tables 4.2.6.8 and 6.1.1.4'
    'S' 'S' 0.1246 0.1234
                         'International Tables Vol C Tables 4.2.6.8 and 6.1.1.4'
    'Cd' 'Cd' -0.8075 1.2024
                         'International Tables Vol C Tables 4.2.6.8 and 6.1.1.4'
_computing_data_collection     'SMART (Bruker, 1998)'
_computing_cell_refinement     'SAINT (Bruker, 1998)'
_computing_data_reduction     'SAINT (Bruker, 1998)'
_computing_structure_solution     'SHELXS97 (Sheldrick, 2008)'
_computing_structure_refinement     'SHELXL97 (Sheldrick, 2008)'
_computing_molecular_graphics     'SHELXTL (Sheldrick, 2008)'
_computing_publication_material     'SHELXTL (Sheldrick, 2008)'
loop_
    _atom_site_type_symbol
    _atom_site_label
    _atom_site_fract_x
    _atom_site_fract_y
    _atom_site_fract_z
    _atom_site_U_iso_or_equiv
    _atom_site_adp_type
    _atom_site_calc_flag
    _atom_site_refinement_flags
    _atom_site_occupancy
    _atom_site_disorder_assembly
    _atom_site_disorder_group
    Cd Cd1 0.5000 0.582614(14) 0.2500 0.02585(9) Uani d S 1 . .
    C C1 0.62301(13) 0.34405(15) 0.0808(2) 0.0238(3) Uani d . 1 . .
    C C2 0.61171(13) 0.12413(16) 0.1243(2) 0.0267(3) Uani d . 1 . .
    N N1 0.56499(11) 0.28638(13) -0.03734(18) 0.0262(3) Uani d . 1 . .
    N N2 0.55650(12) 0.16022(13) -0.01418(19) 0.0289(3) Uani d . 1 . .
    N N3 0.61723(13) 0.00640(15) 0.1767(2) 0.0384(4) Uani d . 1 . .
    H H3A 0.5834 -0.0499 0.1182 0.046 Uiso calc R 1 . .
    H H3B 0.6546 -0.0129 0.2687 0.046 Uiso calc R 1 . .
    S S1 0.64750(3) 0.50104(4) 0.07269(5) 0.02700(11) Uani d . 1 . .
    S S2 0.67601(4) 0.24382(4) 0.23801(6) 0.03215(12) Uani d . 1 . .
loop_
    _atom_site_aniso_label
    _atom_site_aniso_U_11
    _atom_site_aniso_U_22
    _atom_site_aniso_U_33
    _atom_site_aniso_U_12
    _atom_site_aniso_U_13
    _atom_site_aniso_U_23
    Cd1 0.03358(12) 0.02365(12) 0.02017(11) 0.000 -0.00030(7) 0.000
    C1 0.0249(7) 0.0262(8) 0.0202(7) 0.0030(6) -0.0006(5) 0.0004(6)
    C2 0.0242(7) 0.0278(8) 0.0282(8) 0.0013(6) 0.0016(6) 0.0024(6)
    N1 0.0326(7) 0.0236(7) 0.0219(6) -0.0002(5) -0.0033(5) -0.0001(5)
    N2 0.0349(7) 0.0234(7) 0.0281(7) 0.0002(6) -0.0027(6) 0.0004(5)
    N3 0.0346(8) 0.0297(8) 0.0500(10) -0.0012(6) -0.0079(7) 0.0144(7)
    S1 0.0292(2) 0.0257(2) 0.0261(2) -0.00241(15) 0.00115(15) -0.00137(15)
    S2 0.0341(2) 0.0325(2) 0.0287(2) -0.00058(17) -0.01070(17) 0.00401(16)
_geom_special_details
;
All e.s.d.'s (except the e.s.d. in the dihedral angle between two l.s. planes)
are estimated using the full covariance matrix. The cell e.s.d.'s are taken
into account individually in the estimation of e.s.d.'s in distances, angles
and torsion angles; correlations between e.s.d.'s in cell parameters are only
used when they are defined by crystal symmetry. An approximate (isotropic)
treatment of cell e.s.d.'s is used for estimating e.s.d.'s involving l.s.
planes.
;
loop_
    _geom_bond_atom_site_label_1
    _geom_bond_atom_site_label_2
    _geom_bond_site_symmetry_2
    _geom_bond_distance
    _geom_bond_publ_flag
    Cd1 N1 6_566 2.2927(14) ?
    Cd1 N1 5_665 2.2927(14) ?
    Cd1 S1 . 2.5264(4) ?
    Cd1 S1 2_655 2.5264(4) ?
    C1 N1 . 1.302(2) ?
    C1 S1 . 1.7304(17) ?
    C1 S2 . 1.7390(16) ?
    C2 N2 . 1.308(2) ?
    C2 N3 . 1.339(2) ?
    C2 S2 . 1.7446(18) ?
    N1 N2 . 1.383(2) ?
    N1 Cd1 5_665 2.2927(14) ?
    N3 H3A . 0.8600 ?
    N3 H3B . 0.8600 ?
loop_
    _geom_angle_atom_site_label_1
    _geom_angle_atom_site_label_2
    _geom_angle_atom_site_label_3
    _geom_angle_site_symmetry_1
    _geom_angle_site_symmetry_3
    _geom_angle
    _geom_angle_publ_flag
    N1 Cd1 N1 6_566 5_665 103.50(7) ?
    N1 Cd1 S1 6_566 . 110.90(4) ?
    N1 Cd1 S1 5_665 . 94.38(4) ?
    N1 Cd1 S1 6_566 2_655 94.38(4) ?
    N1 Cd1 S1 5_665 2_655 110.90(4) ?
    S1 Cd1 S1 . 2_655 139.05(2) ?
    N1 C1 S1 . . 122.83(12) ?
    N1 C1 S2 . . 111.98(12) ?
    S1 C1 S2 . . 125.13(9) ?
    N2 C2 N3 . . 123.33(17) ?
    N2 C2 S2 . . 113.98(13) ?
    N3 C2 S2 . . 122.69(13) ?
    C1 N1 N2 . . 115.35(13) ?
    C1 N1 Cd1 . 5_665 112.01(11) ?
    N2 N1 Cd1 . 5_665 132.61(10) ?
    C2 N2 N1 . . 111.06(15) ?
    C2 N3 H3A . . 120.0 ?
    C2 N3 H3B . . 120.0 ?
    H3A N3 H3B . . 120.0 ?
    C1 S1 Cd1 . . 100.73(6) ?
    C1 S2 C2 . . 87.62(8) ?
loop_
    _geom_torsion_atom_site_label_1
    _geom_torsion_atom_site_label_2
    _geom_torsion_atom_site_label_3
    _geom_torsion_atom_site_label_4
    _geom_torsion_site_symmetry_1
    _geom_torsion_site_symmetry_2
    _geom_torsion_site_symmetry_3
    _geom_torsion_site_symmetry_4
    _geom_torsion
    _geom_torsion_publ_flag
    S1 C1 N1 N2 . . . . 177.84(12) ?
    S2 C1 N1 N2 . . . . 0.51(19) ?
    S1 C1 N1 Cd1 . . . 5_665 -0.59(17) ?
    S2 C1 N1 Cd1 . . . 5_665 -177.93(7) ?
    N3 C2 N2 N1 . . . . -179.98(16) ?
    S2 C2 N2 N1 . . . . 1.14(19) ?
    C1 N1 N2 C2 . . . . -1.1(2) ?
    Cd1 N1 N2 C2 5_665 . . . 176.95(12) ?
    N1 C1 S1 Cd1 . . . . 92.87(14) ?
    S2 C1 S1 Cd1 . . . . -90.15(11) ?
    N1 Cd1 S1 C1 6_566 . . . 128.77(6) ?
    N1 Cd1 S1 C1 5_665 . . . -124.98(6) ?
    S1 Cd1 S1 C1 2_655 . . . 4.38(5) ?
    N1 C1 S2 C2 . . . . 0.11(13) ?
    S1 C1 S2 C2 . . . . -177.15(12) ?
    N2 C2 S2 C1 . . . . -0.74(14) ?
    N3 C2 S2 C1 . . . . -179.63(16) ?
loop_
    _geom_hbond_atom_site_label_D
    _geom_hbond_atom_site_label_H
    _geom_hbond_atom_site_label_A
    _geom_hbond_site_symmetry_A
    _geom_hbond_distance_DH
    _geom_hbond_distance_HA
    _geom_hbond_distance_DA
    _geom_hbond_angle_DHA
    N3 H3A N2 5_655 0.86 2.25 3.064(2) 157.8
    N3 H3B N2 6_556 0.86 2.66 3.119(2) 114.4
    N3 H3B S1 4_645 0.86 2.74 3.4694(17) 144.1
