# Supplementary material for: A one-dimensional cadmium(II) complex supported by a sulfur–nitro­gen mixed-donor ligand
Source: Acta Crystallogr Sect E Struct Rep Online. 2009 Jun 27;65(Pt 7):m838–9. doi: 10.1107/S160053680902371X (PMC2969370; doi:10.1107/S160053680902371X)
Supplement: Supplementary file 2 [file e-65-0m838-Isup2.hkl]

# 
# h,k,l, Fc-squared, Fo-squared, sigma(Fo-squared) and status flag 
# 
data_I
_shelx_title ' 1 in C2/c' 
_shelx_refln_list_code          4 
_shelx_F_calc_maximum      296.79 
_exptl_crystal_F_000       728.00 
_reflns_d_resolution_high  0.7598 
 
loop_ 
 _symmetry_equiv_pos_as_xyz 
 'x, y, z' 
 '-x, y, -z+1/2' 
 'x+1/2, y+1/2, z' 
 '-x+1/2, y+1/2, -z+1/2' 
 '-x, -y, -z' 
 'x, -y, z-1/2' 
 '-x+1/2, -y+1/2, -z' 
 'x+1/2, -y+1/2, z-1/2' 
 
_cell_length_a    12.6419 
_cell_length_b    10.8341 
_cell_length_c     7.7241 
_cell_angle_alpha  90.000 
_cell_angle_beta   92.795 
_cell_angle_gamma  90.000 
 
_shelx_F_squared_multiplier     1.000 
 
loop_ 
 _refln_index_h 
 _refln_index_k 
 _refln_index_l 
 _refln_F_squared_calc 
 _refln_F_squared_meas 
 _refln_F_squared_sigma 
 _refln_observed_status 
   2   0   0    26223.63    28193.02    538.25 o 
   4   0   0     3264.08     3668.41     50.78 o 
   6   0   0    35452.73    35938.03    474.49 o 
   8   0   0     6927.93     7321.39    100.91 o 
  10   0   0      814.94      788.12     18.23 o 
  12   0   0     3703.70     3529.38     82.11 o 
  14   0   0     1342.85     1302.16     43.12 o 
  16   0   0     1631.76     1700.84     54.26 o 
   1   1   0    24885.39    28027.56   1344.83 o 
   3   1   0     5166.20     4957.15     46.84 o 
   5   1   0    21471.12    21482.63    347.21 o 
   7   1   0    24041.43    24918.84    253.60 o 
   9   1   0     1530.22     1570.18     20.01 o 
  11   1   0      701.70      711.38     14.95 o 
  13   1   0     5900.12     5948.96     90.04 o 
  15   1   0     1458.49     1424.79     33.38 o 
   0   2   0     4925.92     5123.96     83.09 o 
   2   2   0     6222.25     6244.11     58.27 o 
   4   2   0       29.30       29.10      1.61 o 
   6   2   0     4362.85     4454.93     76.25 o 
   8   2   0    21709.73    22295.49    205.44 o 
  12   2   0       20.91       24.08      3.56 o 
  14   2   0     3241.74     3193.97     56.41 o 
  16   2   0       82.54       91.09     12.60 o 
   1   3   0     1522.46     1660.81     15.21 o 
   3   3   0     2101.71     2225.91     20.18 o 
   5   3   0      934.49      956.84     16.92 o 
   7   3   0     1513.54     1500.36     18.31 o 
   9   3   0     1931.61     1941.19     28.14 o 
  11   3   0      365.20      350.54     10.33 o 
  13   3   0      829.76      867.00     18.65 o 
  15   3   0        2.35        0.60      5.00 o 
   0   4   0     8476.04     9282.47     97.88 o 
   2   4   0    20501.11    20981.92    173.61 o 
   4   4   0    18965.58    19546.89    159.91 o 
   6   4   0     2372.11     2429.14     26.41 o 
   8   4   0     4107.84     4193.83     51.12 o 
  10   4   0     4882.16     4907.93     60.44 o 
  12   4   0       75.57       69.51      7.33 o 
  14   4   0      104.88      113.18      8.82 o 
   1   5   0     4108.88     3912.20     34.24 o 
   3   5   0    20567.54    20478.30    188.09 o 
   5   5   0    11434.68    11904.58     98.32 o 
   7   5   0     1604.13     1641.39     20.10 o 
   9   5   0     6147.53     5976.11     89.10 o 
  11   5   0     5206.89     5065.46     79.72 o 
  13   5   0       48.75       46.35      6.10 o 
  15   5   0      283.19      285.52     20.98 o 
   0   6   0     2882.89     2467.08     29.99 o 
   2   6   0     6429.33     6200.55     53.18 o 
   4   6   0    27116.32    27897.18    382.18 o 
   6   6   0    10390.79    10401.61     97.26 o 
   8   6   0      107.19      104.05      6.97 o 
  10   6   0     9006.54     9105.68    208.51 o 
  12   6   0     5208.58     5175.78     83.09 o 
  14   6   0        2.15        6.51     13.68 o 
   1   7   0     8546.74     9094.06     76.56 o 
   3   7   0    23294.98    23315.06    212.48 o 
   5   7   0     2433.91     2376.88     31.71 o 
   7   7   0       18.69       81.57      8.63 o 
   9   7   0     4607.59     4611.86     73.50 o 
  11   7   0     2621.90     2614.99     57.05 o 
  13   7   0      109.22      131.98     24.72 o 
   0   8   0     4420.08     4423.42     51.71 o 
   2   8   0     7847.42     8074.38     69.55 o 
   4   8   0    13330.07    13413.51    126.04 o 
   6   8   0      569.31      573.17     16.51 o 
   8   8   0      485.18      508.61     16.58 o 
  10   8   0     1746.55     1608.64     35.23 o 
  12   8   0       89.12       98.90      8.89 o 
   1   9   0      371.50      389.65      7.46 o 
   3   9   0       16.62       21.77      2.34 o 
   5   9   0        1.70       41.43      6.63 o 
   7   9   0       37.40       47.31      7.28 o 
   9   9   0     1335.84     1360.57     31.73 o 
  11   9   0      679.09      683.89     22.21 o 
   0  10   0     1407.34     1478.27     29.31 o 
   2  10   0     1391.59     1414.11     17.69 o 
   4  10   0       19.76       15.86      3.56 o 
   6  10   0      503.27      515.04     16.71 o 
   8  10   0     2641.21     2660.87     50.11 o 
  10  10   0        6.23       11.80      9.23 o 
   1  11   0     4342.23     4598.33     50.65 o 
   3  11   0       45.04       64.09      6.32 o 
   5  11   0     2741.98     2718.42     48.93 o 
   7  11   0     4176.55     4230.45     71.03 o 
   9  11   0      261.52      270.72     17.23 o 
   0  12   0    11089.09    11358.90    158.83 o 
   2  12   0      820.31      886.52     29.58 o 
   4  12   0      233.16      242.35     17.99 o 
   6  12   0     6146.69     6512.18    100.85 o 
   8  12   0     1262.40     1343.05     44.62 o 
   1  13   0     2302.73     2390.46     46.18 o 
   3  13   0      357.55      382.55     23.59 o 
   5  13   0      517.61      563.99     30.18 o 
   2  14   0      735.07      795.13     36.12 o 
 -15   1   1      311.75      303.98     20.11 o 
 -13   1   1      608.60      609.16     14.89 o 
 -11   1   1       32.42       43.69      3.31 o 
  -9   1   1     3731.72     3722.85     40.21 o 
  -7   1   1     1339.44     1232.50     16.03 o 
  -5   1   1     3395.78     3676.54     36.94 o 
  -3   1   1    88082.45    84870.50   2014.18 o 
  -1   1   1     9475.23     9893.30    108.46 o 
   1   1   1     2744.01     2919.35     41.77 o 
   3   1   1    10020.04    10200.67     95.46 o 
   5   1   1       50.51       46.03      3.16 o 
   7   1   1      901.94      881.47     16.52 o 
   9   1   1     5070.84     5005.25     51.13 o 
  11   1   1        9.92        7.49      3.17 o 
  13   1   1     2370.06     2290.88     43.63 o 
  15   1   1     1867.00     1759.72     38.57 o 
 -16   2   1      817.61      826.66     35.53 o 
 -14   2   1      799.82      822.56     33.20 o 
 -12   2   1     2107.45     2158.83     32.68 o 
 -10   2   1     4818.81     4970.82     52.23 o 
  -8   2   1     6055.81     6397.60     63.49 o 
  -6   2   1     7028.15     7025.10     67.62 o 
  -4   2   1     8692.86     8618.59     80.69 o 
  -2   2   1    16674.18    16800.60    282.19 o 
   0   2   1    27387.13    27074.16   1117.73 o 
   2   2   1    21367.53    19987.82    731.77 o 
   4   2   1    16749.23    17120.06    203.22 o 
   6   2   1    12506.88    12654.31    117.75 o 
   8   2   1     6289.29     6326.87     72.47 o 
  10   2   1     4006.09     4114.73     51.64 o 
  12   2   1     2289.95     2286.33     42.44 o 
  14   2   1      720.75      674.56     20.96 o 
  16   2   1      319.47      311.17     15.29 o 
 -15   3   1      338.16      382.10     23.15 o 
 -13   3   1     2039.93     1992.53     39.80 o 
 -11   3   1    10409.72    10499.07    147.32 o 
  -9   3   1     1867.71     1883.20     23.49 o 
  -7   3   1     7899.85     7853.44     75.93 o 
  -5   3   1    27967.91    29118.39    299.53 o 
  -3   3   1     4029.91     4162.94     35.76 o 
  -1   3   1    29737.48    29843.50    342.02 o 
   1   3   1    32440.74    31097.44    992.74 o 
   3   3   1     5627.43     5544.62     62.22 o 
   5   3   1    41266.79    43191.98    891.69 o 
   7   3   1    14523.18    15151.73    161.96 o 
   9   3   1      586.94      541.61     11.99 o 
  11   3   1     5936.47     5845.30     70.91 o 
  13   3   1     1493.44     1421.40     35.10 o 
  15   3   1      494.75      510.58     27.57 o 
 -14   4   1     1252.29     1276.71     30.89 o 
 -12   4   1     1248.81     1212.03     40.72 o 
 -10   4   1     2732.18     2671.68     46.87 o 
  -8   4   1     8584.91     9060.63     87.54 o 
  -6   4   1     9957.57    10434.93     86.80 o 
  -4   4   1     9949.17     9789.77     73.45 o 
  -2   4   1    11558.49    11403.81     93.19 o 
   0   4   1    14443.85    14350.06    107.04 o 
   2   4   1    20438.88    20106.54    186.43 o 
   4   4   1    10167.72    10175.83    107.03 o 
   6   4   1     4440.43     4265.89     50.37 o 
   8   4   1     6690.61     6687.41     76.99 o 
  10   4   1     3857.93     3972.65     50.81 o 
  12   4   1     1125.19     1169.86     22.08 o 
  14   4   1      885.35      893.17     36.80 o 
 -15   5   1     1108.94     1104.40     29.56 o 
 -13   5   1      904.95      925.62     25.23 o 
 -11   5   1       68.86       59.19      6.37 o 
  -9   5   1     4008.91     3981.29     63.70 o 
  -7   5   1     3003.53     3013.43     39.13 o 
  -5   5   1        4.04        9.98      1.71 o 
  -3   5   1     6277.21     6155.08     52.45 o 
  -1   5   1      832.40      764.23      7.98 o 
   1   5   1     5051.32     5275.50     50.71 o 
   3   5   1    21915.62    22419.67    394.59 o 
   5   5   1       12.75       18.61      2.13 o 
   7   5   1     1032.10     1072.81     43.35 o 
   9   5   1     7279.91     7333.68     85.10 o 
  11   5   1       28.33       29.30      4.01 o 
  13   5   1      165.59      192.48     11.04 o 
  15   5   1      368.86      368.15     23.75 o 
 -14   6   1        1.09       15.45     10.59 o 
 -12   6   1        2.18       12.59      4.12 o 
 -10   6   1      119.99      101.55      7.65 o 
  -8   6   1      238.02      228.24     10.16 o 
  -6   6   1      585.64      615.32     12.47 o 
  -4   6   1      968.35     1035.79     12.38 o 
  -2   6   1      315.43      368.57      6.15 o 
   0   6   1      314.31      320.06      5.90 o 
   2   6   1      567.81      630.59      9.50 o 
   4   6   1      711.11      792.94     11.45 o 
   6   6   1        1.50        8.28      6.80 o 
   8   6   1        6.90        8.65      3.03 o 
  10   6   1       28.90       57.00     17.16 o 
  12   6   1       71.15       73.70      7.32 o 
  14   6   1       11.75        6.58      4.09 o 
 -13   7   1      669.65      673.64     22.08 o 
 -11   7   1        7.84       28.34     17.68 o 
  -9   7   1     2602.01     2521.67     58.59 o 
  -7   7   1      722.30      732.72     19.27 o 
  -5   7   1        4.41       11.34      2.20 o 
  -3   7   1     6589.29     6482.84     61.49 o 
  -1   7   1      496.82      481.22     11.99 o 
   1   7   1      514.99      531.21      8.82 o 
   3   7   1    10098.99    10104.72     95.58 o 
   5   7   1      436.62      426.10     10.20 o 
   7   7   1     1189.98     1253.85     21.07 o 
   9   7   1     3087.75     3036.09     52.99 o 
  11   7   1       32.45       40.29      5.68 o 
  13   7   1      208.55      209.18     11.99 o 
 -12   8   1      441.42      438.45     17.49 o 
 -10   8   1      713.62      705.94     21.43 o 
  -8   8   1     1741.86     1682.49     34.82 o 
  -6   8   1     7705.08     7657.13    110.25 o 
  -4   8   1     7819.32     7917.80     78.06 o 
  -2   8   1     6292.77     6543.96     57.56 o 
   0   8   1     9204.82     9196.32     78.02 o 
   2   8   1     3176.56     3088.97     33.63 o 
   4   8   1     1282.87     1319.05     20.90 o 
   6   8   1     2041.14     2037.82     29.85 o 
   8   8   1     1258.03     1200.17     27.62 o 
  10   8   1     2468.15     2497.04     83.08 o 
  12   8   1     2200.11     2196.49     45.44 o 
 -11   9   1     2152.62     2173.48     45.32 o 
  -9   9   1     1005.21     1005.80     26.39 o 
  -7   9   1     4202.10     4072.34     66.70 o 
  -5   9   1     7237.37     7365.26    106.73 o 
  -3   9   1      804.50      900.81     12.70 o 
  -1   9   1     8951.43     9135.46     78.79 o 
   1   9   1    11961.59    11532.46    128.29 o 
   3   9   1     1384.50     1376.18     21.76 o 
   5   9   1     5600.10     5787.86     69.07 o 
   7   9   1     3310.85     3337.13     57.05 o 
   9   9   1     1117.70     1058.08     27.08 o 
  11   9   1     3575.68     3482.47     62.98 o 
 -10  10   1     1578.73     1615.28     37.43 o 
  -8  10   1     1487.34     1486.15     33.76 o 
  -6  10   1      649.37      651.43     23.15 o 
  -4  10   1     3071.48     3159.86     43.01 o 
  -2  10   1     4335.74     4520.15     46.40 o 
   0  10   1     1041.19     1107.20     20.04 o 
   2  10   1     3454.46     3361.76     54.93 o 
   4  10   1     6427.08     6441.52     76.13 o 
   6  10   1     3682.64     3702.48     61.62 o 
   8  10   1     1990.37     2069.02     61.90 o 
  10  10   1      334.77      348.86     15.48 o 
  -9  11   1     1803.33     1853.88     44.22 o 
  -7  11   1      560.18      584.11     19.33 o 
  -5  11   1       33.47       38.09      5.36 o 
  -3  11   1     3135.43     3305.60     45.00 o 
  -1  11   1      663.38      662.59     13.17 o 
   1  11   1      261.31      243.76     11.08 o 
   3  11   1     2622.96     2657.97     47.43 o 
   5  11   1      121.23      138.66      8.62 o 
   7  11   1      316.85      357.52     14.80 o 
   9  11   1      977.02      984.81     27.38 o 
  -8  12   1      109.62      117.17     12.28 o 
  -6  12   1        8.64       16.87      8.63 o 
  -4  12   1       39.17       47.80     15.56 o 
  -2  12   1        6.04       16.28     11.73 o 
   0  12   1       56.28       77.04     10.13 o 
   2  12   1      109.54      110.78      8.37 o 
   4  12   1       24.11       37.80      8.74 o 
   6  12   1      372.43      384.74     23.70 o 
   8  12   1       66.75       70.44     10.37 o 
  -5  13   1       30.86       33.18      8.74 o 
  -3  13   1      835.45      904.47     37.77 o 
  -1  13   1       64.11       71.20     10.21 o 
   1  13   1      157.72      176.42     10.76 o 
   3  13   1     1547.87     1630.71     54.64 o 
   0  14   1     1300.14     1289.67     44.08 o 
 -14   0   2        7.29       13.25      6.03 o 
 -12   0   2     6431.11     6472.54     95.49 o 
 -10   0   2     7663.01     7503.54    106.21 o 
  -8   0   2     1908.86     1916.55     32.73 o 
  -6   0   2    68722.21    68502.88   4168.33 o 
  -4   0   2    39014.41    41133.88    572.96 o 
  -2   0   2    10089.75    10871.51    143.05 o 
   0   0   2    17437.69    15590.17    300.89 o 
   2   0   2    48564.40    45734.88    629.47 o 
   4   0   2     9354.28     8968.50    117.45 o 
   6   0   2     6841.41     6779.76     91.75 o 
   8   0   2     8072.62     8613.92    226.63 o 
  10   0   2    20551.80    20662.57    379.77 o 
  12   0   2     5114.69     4748.69    105.60 o 
  14   0   2       79.23       93.59     11.79 o 
  16   0   2     1091.91     1108.63     43.24 o 
 -15   1   2        8.67        7.01      5.54 o 
 -13   1   2     1779.87     1781.48     35.86 o 
 -11   1   2     9615.53     9570.96     94.39 o 
  -9   1   2     1212.23     1205.43     19.52 o 
  -7   1   2      100.12      133.33      5.00 o 
  -5   1   2    31711.67    31906.23    296.33 o 
  -3   1   2    48612.52    50386.80    886.42 o 
  -1   1   2     2734.13     2520.59     29.28 o 
   1   1   2    14374.64    13580.34    147.33 o 
   3   1   2    39330.38    39355.10    464.40 o 
   5   1   2     6179.90     6579.08     62.43 o 
   7   1   2     4653.55     4727.40     47.11 o 
   9   1   2    10390.19    10452.67    130.97 o 
  11   1   2     1312.90     1330.25     28.85 o 
  13   1   2      192.56      192.71     10.78 o 
  15   1   2     2117.85     2024.28     43.11 o 
 -16   2   2      115.94      122.00     14.12 o 
 -14   2   2      450.48      475.43     16.88 o 
 -12   2   2      745.82      786.09     21.08 o 
 -10   2   2     1636.71     1604.30     21.61 o 
  -8   2   2     1107.38     1072.44     15.24 o 
  -6   2   2       75.07      111.93      3.63 o 
  -4   2   2    11032.22    11204.18     92.42 o 
  -2   2   2     6971.47     7169.72     66.98 o 
   0   2   2      138.78      163.41      4.10 o 
   2   2   2    70470.59    65906.39    930.65 o 
   4   2   2    10704.81    11229.98    119.45 o 
   6   2   2     8416.11     8701.51     95.15 o 
   8   2   2     8436.47     8326.67     93.22 o 
  10   2   2     3609.79     3664.00     47.10 o 
  12   2   2     1268.13     1260.73     28.97 o 
  14   2   2     1178.63     1145.07     29.08 o 
 -15   3   2      463.81      489.28     18.89 o 
 -13   3   2       45.25       47.17      5.97 o 
 -11   3   2     2578.93     2592.69     37.20 o 
  -9   3   2       38.49       35.62      4.34 o 
  -7   3   2     2414.28     2260.52     25.90 o 
  -5   3   2     2468.91     2413.12     22.95 o 
  -3   3   2      905.20      850.13     11.40 o 
  -1   3   2     6555.00     6938.01     65.08 o 
   1   3   2       93.12      122.89      3.40 o 
   3   3   2     1356.80     1292.70     22.10 o 
   5   3   2      541.99      508.14      9.80 o 
   7   3   2       24.61       20.92      6.12 o 
   9   3   2     1074.45     1070.59     18.67 o 
  11   3   2       18.90       25.64      3.52 o 
  13   3   2      243.98      227.11     11.68 o 
  15   3   2      312.96      332.22     15.40 o 
 -14   4   2     3786.31     3741.89     65.44 o 
 -12   4   2       77.40       77.43      7.17 o 
 -10   4   2        1.55       -1.72      1.72 o 
  -8   4   2    13163.04    13395.97    148.37 o 
  -6   4   2       65.67       79.96      4.99 o 
  -4   4   2      239.52      251.69      6.95 o 
  -2   4   2    18124.51    18076.31    167.33 o 
   0   4   2       54.75       29.96      3.86 o 
   2   4   2     1716.64     1732.76     22.30 o 
   4   4   2    10307.94    10634.51    114.66 o 
   6   4   2     1651.45     1612.71     23.12 o 
   8   4   2     1284.08     1209.67     19.92 o 
  10   4   2       75.57       75.64      4.95 o 
  12   4   2     1184.00     1212.69     22.73 o 
  14   4   2     1906.65     1862.66     51.63 o 
 -15   5   2     1760.76     1878.59     41.75 o 
 -13   5   2     1374.59     1354.99     32.30 o 
 -11   5   2      398.03      388.02     14.81 o 
  -9   5   2     4927.95     4954.93     62.01 o 
  -7   5   2    10017.44    10125.31    148.72 o 
  -5   5   2      709.27      699.07     11.20 o 
  -3   5   2     2703.85     2644.11     24.91 o 
  -1   5   2    37047.60    36916.11    533.34 o 
   1   5   2    14996.37    15169.62    171.27 o 
   3   5   2      995.24     1056.26     13.49 o 
   5   5   2    13979.03    14107.00    151.20 o 
   7   5   2     8291.81     8294.91     93.49 o 
   9   5   2      141.94      156.17      6.60 o 
  11   5   2     2164.49     2131.71     32.76 o 
  13   5   2     2479.60     2476.24     47.33 o 
  15   5   2      183.15      156.90     16.30 o 
 -14   6   2      841.18      806.39     24.74 o 
 -12   6   2     1280.46     1233.91     30.29 o 
 -10   6   2     2209.75     2228.15     54.00 o 
  -8   6   2     4084.95     4038.92     52.03 o 
  -6   6   2     8298.76     8199.69     94.23 o 
  -4   6   2     2073.60     2073.69     28.41 o 
  -2   6   2    19174.74    19924.99    182.26 o 
   0   6   2    44786.96    44167.03    599.27 o 
   2   6   2      141.35      130.55      4.50 o 
   4   6   2     5450.46     5607.82     64.81 o 
   6   6   2    35249.89    35660.50    322.12 o 
   8   6   2      247.36      239.30      6.94 o 
  10   6   2       49.25       57.33      4.64 o 
  12   6   2     5914.22     5851.94    130.11 o 
  14   6   2      702.65      673.39     32.70 o 
 -13   7   2      499.36      520.66     19.42 o 
 -11   7   2        5.94       31.66      7.77 o 
  -9   7   2     7506.30     7330.93    125.84 o 
  -7   7   2    15337.83    15555.18    171.99 o 
  -5   7   2      915.98      977.53     15.01 o 
  -3   7   2     3066.09     2914.50     32.50 o 
  -1   7   2    13707.23    13324.60    124.42 o 
   1   7   2     2500.51     2445.79     27.06 o 
   3   7   2      899.93      927.64     15.89 o 
   5   7   2     7192.99     7201.70     82.50 o 
   7   7   2     7115.69     7184.00     71.75 o 
   9   7   2     2074.68     2032.22     26.67 o 
  11   7   2     2204.30     2139.83     43.03 o 
  13   7   2     2194.74     2220.92     45.86 o 
 -12   8   2        0.31        1.98      3.33 o 
 -10   8   2      228.18      236.89     12.58 o 
  -8   8   2     6253.07     6177.49    142.58 o 
  -6   8   2       27.81       29.59      3.78 o 
  -4   8   2      307.84      319.32      7.86 o 
  -2   8   2    13487.53    13421.03    126.48 o 
   0   8   2      337.69      325.48      9.11 o 
   2   8   2       40.46       51.72      5.19 o 
   4   8   2     2759.48     2632.24     35.48 o 
   6   8   2     3280.96     3290.71     43.73 o 
   8   8   2     1859.07     1921.64     30.35 o 
  10   8   2        5.57       24.98      7.17 o 
  12   8   2      297.98      317.95     14.78 o 
 -11   9   2      726.44      668.21     22.19 o 
  -9   9   2       35.16       32.51      5.47 o 
  -7   9   2      648.97      708.24     20.45 o 
  -5   9   2      421.72      410.17      9.72 o 
  -3   9   2     1224.44     1220.40     21.13 o 
  -1   9   2     2575.25     2477.49     34.69 o 
   1   9   2     1504.77     1356.24     27.41 o 
   3   9   2      173.56      185.45      8.76 o 
   5   9   2      600.37      607.32     13.83 o 
   7   9   2       52.41       57.10      4.79 o 
   9   9   2     1636.74     1627.45     35.72 o 
  11   9   2      197.09      196.34     11.77 o 
 -10  10   2      548.13      510.07     19.20 o 
  -8  10   2      313.49      299.20     13.78 o 
  -6  10   2       22.59       25.21      4.68 o 
  -4  10   2     3224.38     3237.38     38.28 o 
  -2  10   2     1001.83     1008.68     21.80 o 
   0  10   2      128.97      126.70      7.11 o 
   2  10   2     6096.97     5978.09     88.75 o 
   4  10   2     1179.02     1147.78     32.73 o 
   6  10   2     1025.74     1038.78     20.28 o 
   8  10   2     2769.27     2798.58     95.27 o 
  10  10   2     1093.81     1086.39     29.11 o 
  -9  11   2      209.98      205.87     16.41 o 
  -7  11   2       95.96       75.07     11.14 o 
  -5  11   2     4753.95     4763.29     61.87 o 
  -3  11   2     2126.27     2139.56     28.55 o 
  -1  11   2      438.27      412.53     11.98 o 
   1  11   2     4171.77     4113.48     66.47 o 
   3  11   2     4037.14     4011.74     65.63 o 
   5  11   2      905.08      912.57     24.05 o 
   7  11   2      599.34      609.68     29.59 o 
   9  11   2     1213.74     1235.79     43.03 o 
  -8  12   2        4.98        6.95      5.27 o 
  -6  12   2     3040.99     3139.19     57.64 o 
  -4  12   2     3864.48     3950.84     53.91 o 
  -2  12   2      176.65      182.31      8.51 o 
   0  12   2     2779.64     2842.51     51.44 o 
   2  12   2     4285.11     4147.30     68.75 o 
   4  12   2     1403.25     1427.84     32.70 o 
   6  12   2      985.29      988.23     40.23 o 
  -5  13   2     2307.04     2403.68     47.91 o 
  -3  13   2     2654.09     2590.78     69.01 o 
  -1  13   2       79.31      104.11     19.12 o 
   1  13   2     1670.97     1668.90     37.05 o 
   3  13   2     5349.87     5536.72     88.96 o 
 -15   1   3      408.18      403.15     22.51 o 
 -13   1   3      884.45      916.56     19.21 o 
 -11   1   3      232.41      223.81      8.30 o 
  -9   1   3     8306.55     8135.45     80.16 o 
  -7   1   3     3072.64     3043.59     32.94 o 
  -5   1   3     1844.28     2049.74     33.35 o 
  -3   1   3     5076.52     4786.34     46.29 o 
  -1   1   3     1445.62     1452.87     18.90 o 
   1   1   3      712.41      638.56      9.78 o 
   3   1   3    20880.61    20781.57    222.34 o 
   5   1   3     2036.88     2258.82     24.06 o 
   7   1   3     4608.02     4741.61     55.58 o 
   9   1   3     9155.27     9177.47    141.00 o 
  11   1   3      363.65      358.67     13.81 o 
  13   1   3        1.20       10.25     12.08 o 
  15   1   3      757.37      720.97     23.73 o 
 -14   2   3      883.73      879.21     24.22 o 
 -12   2   3      829.12      806.55     17.47 o 
 -10   2   3     2089.03     1979.17     30.90 o 
  -8   2   3     6695.80     6650.31     77.92 o 
  -6   2   3    13379.69    13949.37    114.77 o 
  -4   2   3    11609.81    11674.71     95.95 o 
  -2   2   3    10051.38     9926.77     92.04 o 
   0   2   3    16997.76    16704.85    217.14 o 
   2   2   3    14030.77    13777.46    148.12 o 
   4   2   3     7277.95     7248.12     68.95 o 
   6   2   3     5526.28     5473.85     77.21 o 
   8   2   3     3884.00     3898.09     48.18 o 
  10   2   3     3068.58     3025.98     51.12 o 
  12   2   3     2106.13     2065.43     40.94 o 
  14   2   3      971.32      945.46     26.69 o 
 -15   3   3      453.66      475.28     18.15 o 
 -13   3   3      754.67      709.08     21.14 o 
 -11   3   3     6288.24     6284.46     77.22 o 
  -9   3   3     1880.69     1888.86     28.86 o 
  -7   3   3     5204.51     5115.66     61.78 o 
  -5   3   3    20532.72    20518.71    187.76 o 
  -3   3   3     6539.75     6469.31     62.32 o 
  -1   3   3    32513.03    32295.69    449.82 o 
   1   3   3    32431.65    31034.49    311.12 o 
   3   3   3      875.32      786.52     11.75 o 
   5   3   3    14875.70    14486.27    154.52 o 
   7   3   3    10719.35    11245.44    123.17 o 
   9   3   3      948.44     1014.02     18.30 o 
  11   3   3     6323.46     6110.44     91.67 o 
  13   3   3     1525.85     1429.90     33.19 o 
  15   3   3      302.59      312.20     15.42 o 
 -14   4   3     1226.17     1256.34     31.24 o 
 -12   4   3     1880.27     1860.20     40.95 o 
 -10   4   3     2060.57     1989.95     31.02 o 
  -8   4   3     3035.69     3022.54     40.98 o 
  -6   4   3     4298.53     4452.50     46.29 o 
  -4   4   3     9882.17    10182.15     96.40 o 
  -2   4   3    13155.00    13373.58    136.36 o 
   0   4   3     8469.91     8365.68     78.59 o 
   2   4   3    12510.29    12460.78    115.29 o 
   4   4   3    11882.26    12245.53    162.87 o 
   6   4   3     4478.99     4605.44    111.78 o 
   8   4   3     3426.97     3367.02     43.68 o 
  10   4   3     2829.62     2825.01     39.63 o 
  12   4   3     1724.27     1711.42     36.26 o 
  14   4   3      986.21      958.00     26.99 o 
 -15   5   3      223.01      217.61     18.53 o 
 -13   5   3      825.41      875.22     25.13 o 
 -11   5   3        6.67       12.22      3.78 o 
  -9   5   3     1844.29     1844.44     29.32 o 
  -7   5   3     1944.53     1998.35     29.87 o 
  -5   5   3     1468.28     1600.81     82.43 o 
  -3   5   3    15284.19    15498.53    143.52 o 
  -1   5   3      548.75      506.33     12.29 o 
   1   5   3       16.85       26.10      3.31 o 
   3   5   3    14098.99    13848.56    147.94 o 
   5   5   3      871.33      892.24     16.03 o 
   7   5   3       54.18       93.81     10.74 o 
   9   5   3     2591.96     2591.66     36.72 o 
  11   5   3       88.58       89.20      6.26 o 
  13   5   3      975.05      972.56     26.40 o 
 -14   6   3       63.16       73.59     12.33 o 
 -12   6   3      127.30      130.70      9.32 o 
 -10   6   3      463.54      455.92     16.30 o 
  -8   6   3        0.05       -1.26      3.25 o 
  -6   6   3       17.49       17.71      2.32 o 
  -4   6   3      155.85      164.07      6.04 o 
  -2   6   3      311.51      317.02      7.01 o 
   0   6   3       42.18       55.17      4.05 o 
   2   6   3        3.43       19.65      6.47 o 
   6   6   3      746.72      727.40     12.60 o 
   8   6   3       48.84       48.07      3.63 o 
  10   6   3        0.22        2.83      2.56 o 
  12   6   3        4.29        4.10      2.72 o 
  14   6   3      161.63      170.37     17.00 o 
 -13   7   3      331.83      360.72     23.26 o 
 -11   7   3        0.53        1.51      2.95 o 
  -9   7   3     1748.32     1780.38    118.31 o 
  -7   7   3     1075.76     1045.13     16.83 o 
  -5   7   3       81.20       86.99      6.69 o 
  -3   7   3     7714.37     7817.26     77.00 o 
  -1   7   3     1781.47     1712.26     25.23 o 
   1   7   3      235.30      256.12      7.43 o 
   3   7   3     5116.42     5013.29     61.51 o 
   5   7   3        2.74        8.72      3.08 o 
   7   7   3      217.14      223.55      6.97 o 
   9   7   3     3072.23     3107.59     37.49 o 
  11   7   3        0.55        7.11      2.43 o 
  13   7   3      272.74      256.98     19.83 o 
 -12   8   3     1931.96     1902.99     42.36 o 
 -10   8   3     2233.11     2174.79     44.16 o 
  -8   8   3     1150.21     1144.97     30.27 o 
  -6   8   3     2902.89     2874.87     34.65 o 
  -4   8   3     2759.63     2694.67     32.19 o 
  -2   8   3     1121.04     1121.02     20.32 o 
   0   8   3     3042.20     3077.18     40.58 o 
   2   8   3     4172.07     4008.92     61.81 o 
   4   8   3     6642.47     6668.51     79.67 o 
   6   8   3     7521.42     7479.72     87.67 o 
   8   8   3     1682.99     1696.76     24.11 o 
  10   8   3      710.87      697.13     17.16 o 
  12   8   3      831.74      850.33     25.35 o 
 -11   9   3     2024.29     1957.85     59.56 o 
  -9   9   3      668.03      665.64     21.30 o 
  -7   9   3     3085.08     3036.12     54.27 o 
  -5   9   3     8256.94     8078.98    104.16 o 
  -3   9   3     1102.72     1096.24     17.26 o 
  -1   9   3     4271.62     4223.40     53.85 o 
   1   9   3     8011.24     7662.32    109.15 o 
   3   9   3     1735.41     1564.86     31.55 o 
   5   9   3     5974.20     6168.49     92.40 o 
   7   9   3     2880.58     2891.15     38.54 o 
   9   9   3      339.59      336.63     11.53 o 
  11   9   3     2717.61     2769.35     53.86 o 
 -10  10   3      720.76      796.28     34.44 o 
  -8  10   3     1850.07     1883.34     40.49 o 
  -6  10   3     1090.65     1095.33     21.72 o 
  -4  10   3     2740.65     2626.88     33.14 o 
  -2  10   3     6619.05     6202.40     75.96 o 
   0  10   3     3359.21     3326.44     55.32 o 
   2  10   3     2138.84     2098.66     39.73 o 
   4  10   3     1205.85     1145.22     26.93 o 
   6  10   3      708.18      709.91     21.52 o 
   8  10   3     2224.59     2212.79     35.62 o 
  10  10   3     1024.17     1048.03     39.75 o 
  -9  11   3      748.24      775.15     33.79 o 
  -7  11   3      829.84      806.55     23.96 o 
  -5  11   3       15.68       21.04      4.49 o 
  -3  11   3     1220.35     1223.97     23.43 o 
  -1  11   3      545.36      536.21     17.23 o 
   1  11   3      701.46      663.73     19.70 o 
   3  11   3     2832.06     2733.91     49.83 o 
   5  11   3       38.01       35.34      5.49 o 
   7  11   3      277.17      293.23     13.72 o 
  -6  12   3       81.23       80.35      7.93 o 
  -4  12   3        0.03       -0.12      4.15 o 
  -2  12   3       18.56       16.83      4.48 o 
   0  12   3      256.12      251.24     15.87 o 
   2  12   3        9.37       19.39     11.19 o 
   4  12   3       97.27       96.79      8.33 o 
   6  12   3      145.66      140.86     13.36 o 
  -3  13   3     1298.57     1301.48     44.46 o 
  -1  13   3      210.70      208.64     13.69 o 
   1  13   3       39.73       66.79      7.57 o 
   3  13   3     1169.01     1266.18     43.63 o 
 -14   0   4     1140.77     1094.81     39.82 o 
 -12   0   4     1586.56     1444.60     45.45 o 
 -10   0   4     5458.97     5342.31    118.05 o 
  -8   0   4     1931.68     1905.75     68.13 o 
  -6   0   4     4449.13     4322.69     75.48 o 
  -4   0   4     8923.57     9035.47    118.79 o 
  -2   0   4    18704.10    18347.01    237.53 o 
   0   0   4    31117.06    28472.18    541.92 o 
   2   0   4     7142.42     7772.21    103.90 o 
   4   0   4    29637.35    29976.17    385.67 o 
   6   0   4    30773.98    30715.11    630.83 o 
   8   0   4     1268.67     1244.75     36.77 o 
  10   0   4      597.66      575.64     24.76 o 
  12   0   4     9880.86     9594.03    194.92 o 
  14   0   4       60.09       65.50     11.30 o 
 -15   1   4     1099.22     1149.05     42.69 o 
 -13   1   4       98.73      100.96      7.97 o 
 -11   1   4     1760.85     1685.05     27.76 o 
  -9   1   4    13652.73    13365.50    148.94 o 
  -7   1   4     3613.26     3570.46     38.17 o 
  -5   1   4       82.07       83.47      4.64 o 
  -3   1   4    22453.98    22728.26    208.21 o 
  -1   1   4    29459.62    28384.63    330.88 o 
   1   1   4      662.29      613.91     10.32 o 
   3   1   4     4151.94     4046.12     40.46 o 
   5   1   4    19567.30    19912.97    182.77 o 
   7   1   4     4698.36     4868.92     57.62 o 
   9   1   4     1219.29     1234.54     26.89 o 
  11   1   4     3948.09     3839.90     63.90 o 
  13   1   4     1490.84     1463.43     34.56 o 
 -14   2   4     1182.19     1247.65     44.45 o 
 -12   2   4      638.37      593.19     15.07 o 
 -10   2   4      572.84      590.67     14.12 o 
  -8   2   4    14097.85    13962.66    154.88 o 
  -6   2   4       42.35       50.53      2.86 o 
  -4   2   4     2456.77     2440.25     26.95 o 
  -2   2   4    20952.50    20699.42    221.66 o 
   0   2   4     1796.77     1894.83     21.01 o 
   2   2   4      338.69      332.06      6.94 o 
   4   2   4    13206.18    13701.47    127.00 o 
   6   2   4        1.93        4.80      1.63 o 
   8   2   4      977.05      962.58     17.21 o 
  10   2   4     3933.72     3986.10    114.69 o 
  12   2   4      910.07      920.09     25.53 o 
  14   2   4      350.00      360.71     21.47 o 
 -15   3   4      448.34      441.45     24.52 o 
 -13   3   4      277.57      269.47     10.32 o 
 -11   3   4      440.11      421.76     12.21 o 
  -9   3   4      604.36      600.50     14.05 o 
  -7   3   4       67.18       58.27      3.42 o 
  -5   3   4     1543.78     1446.46     18.48 o 
  -3   3   4     1774.70     1807.03     25.04 o 
  -1   3   4     2910.69     2996.88     31.12 o 
   1   3   4     1631.57     1516.57     17.84 o 
   3   3   4      162.15      166.25      4.97 o 
   5   3   4     2457.69     2316.47     30.71 o 
   7   3   4      199.08      214.95      7.17 o 
   9   3   4     1012.09     1049.80     24.55 o 
  11   3   4      462.00      455.95     20.96 o 
  13   3   4       11.89       13.32      4.53 o 
 -14   4   4      504.87      497.03     18.66 o 
 -12   4   4     1597.15     1573.52     28.14 o 
 -10   4   4       19.64       11.40      3.67 o 
  -8   4   4      264.46      263.56     10.97 o 
  -6   4   4     1211.70     1193.73     16.93 o 
  -4   4   4     7204.90     7428.41     72.71 o 
  -2   4   4     4420.55     4558.77     54.17 o 
   0   4   4        3.76       41.59      6.73 o 
   2   4   4     7947.21     7646.75     73.24 o 
   4   4   4     1849.59     1865.35     32.13 o 
   6   4   4       67.40       60.73      3.99 o 
   8   4   4     8366.87     8464.20     97.10 o 
  10   4   4      189.46      215.34     10.70 o 
  12   4   4      788.19      751.07     29.90 o 
  14   4   4     3003.60     3100.60     63.36 o 
 -13   5   4     1246.48     1271.07     31.73 o 
 -11   5   4     2064.37     2083.34     34.48 o 
  -9   5   4      156.30      144.72      8.66 o 
  -7   5   4     5495.43     5464.65     57.24 o 
  -5   5   4    17518.15    17784.68    165.65 o 
  -3   5   4     1240.07     1260.17     17.17 o 
  -1   5   4     2047.30     2108.91     28.87 o 
   1   5   4    21862.49    21302.68    194.74 o 
   3   5   4     5172.62     5108.47     60.01 o 
   5   5   4      120.99      143.65     10.12 o 
   7   5   4     5191.40     5296.92     64.28 o 
   9   5   4     5902.54     5873.68     72.07 o 
  11   5   4      967.90      930.24     24.77 o 
  13   5   4      466.02      478.39     18.40 o 
 -12   6   4     4494.75     4400.66     74.90 o 
 -10   6   4     2228.96     2251.11     35.89 o 
  -8   6   4      288.90      298.33     10.03 o 
  -6   6   4    18019.85    18078.65    169.43 o 
  -4   6   4     7859.04     7775.71     77.11 o 
  -2   6   4        6.44       12.99      5.08 o 
   0   6   4    19616.07    19319.75    207.35 o 
   2   6   4     9897.37     9616.25    131.63 o 
   4   6   4      105.87      175.93     21.42 o 
   6   6   4     8596.60     8687.31     85.55 o 
   8   6   4     6662.64     6532.51     67.93 o 
  10   6   4     1912.59     1859.70     30.61 o 
  12   6   4     1167.26     1198.48     35.38 o 
 -13   7   4     2745.13     2827.65     77.54 o 
 -11   7   4     1152.09     1129.55     29.51 o 
  -9   7   4        5.61        6.11      2.64 o 
  -7   7   4     2876.68     2918.16     35.47 o 
  -5   7   4     7625.60     7680.61     77.49 o 
  -3   7   4     1111.98     1143.87     20.05 o 
  -1   7   4     1331.22     1298.95     21.36 o 
   1   7   4    17089.46    16678.64    220.69 o 
   3   7   4    13463.81    13019.70    250.68 o 
   5   7   4      439.72      423.60     11.40 o 
   7   7   4     1760.45     1705.60     23.86 o 
   9   7   4     3471.59     3463.13     52.63 o 
  11   7   4       52.38       53.03      4.75 o 
 -12   8   4      775.46      850.77     36.56 o 
 -10   8   4      188.63      196.50     11.51 o 
  -8   8   4      680.61      704.41     17.00 o 
  -6   8   4      571.99      581.36     13.25 o 
  -4   8   4     1196.84     1206.57     18.56 o 
  -2   8   4     1176.56     1113.79     20.09 o 
   0   8   4      910.79      829.90     27.78 o 
   2   8   4     6521.00     6398.48     93.52 o 
   4   8   4      277.96      267.54     11.23 o 
   6   8   4      170.79      209.39      8.31 o 
   8   8   4     6037.69     5966.07     64.06 o 
  10   8   4      442.65      458.06     11.86 o 
 -11   9   4      243.30      256.47     19.40 o 
  -9   9   4      645.24      638.25     21.35 o 
  -7   9   4       76.85       85.61      5.52 o 
  -5   9   4     3627.76     3551.97     41.82 o 
  -3   9   4      261.43      245.63      8.94 o 
  -1   9   4     1383.35     1291.34     27.85 o 
   1   9   4      365.96      321.67     12.38 o 
   3   9   4      154.75      173.32      9.33 o 
   5   9   4      385.78      386.59     14.55 o 
   7   9   4      428.40      417.95     12.31 o 
   9   9   4      155.05      148.70      7.72 o 
 -10  10   4      213.76      201.58     17.06 o 
  -8  10   4     3056.11     2996.66     56.68 o 
  -6  10   4       39.80       49.10      4.52 o 
  -4  10   4      101.67      108.04     10.70 o 
  -2  10   4     3458.12     3332.32     56.57 o 
   0  10   4       87.07       84.66      6.90 o 
   2  10   4      373.41      371.42     14.16 o 
   4  10   4     3508.71     3479.54     59.84 o 
   6  10   4        2.27        2.28      3.24 o 
   8  10   4       78.60       93.70      8.45 o 
  -7  11   4      817.00      822.58     19.67 o 
  -5  11   4      625.82      614.02     16.26 o 
  -3  11   4     2785.82     2731.55     50.22 o 
  -1  11   4     3269.08     3239.03     61.13 o 
   1  11   4      250.15      239.73     11.86 o 
   3  11   4      382.07      370.14     15.05 o 
   5  11   4     3967.57     4000.30     68.69 o 
   7  11   4      993.56      969.40     36.97 o 
  -6  12   4      843.69      872.10     25.81 o 
  -4  12   4     1123.74     1103.88     28.39 o 
  -2  12   4     3090.42     3080.27     56.24 o 
   0  12   4     3269.37     3237.95     58.40 o 
   2  12   4      256.64      243.93     12.63 o 
   4  12   4     1853.59     1825.60     54.89 o 
  -1  13   4     1977.62     1943.92     58.12 o 
   1  13   4       25.85       28.29      7.98 o 
 -13   1   5      584.71      606.94     35.63 o 
 -11   1   5      136.81      143.15     13.20 o 
  -9   1   5      963.01      939.59     18.36 o 
  -7   1   5     2202.42     2209.69     31.85 o 
  -5   1   5      385.67      399.83      8.99 o 
  -3   1   5    10920.32    10866.04    101.13 o 
  -1   1   5     4358.04     4392.47     51.97 o 
   1   1   5     1278.61     1283.11     18.73 o 
   3   1   5    10994.15    11040.82    103.82 o 
   5   1   5      113.59      103.22      4.61 o 
   7   1   5      325.26      327.30     11.76 o 
   9   1   5     3986.03     3994.64     64.42 o 
  11   1   5      158.06      175.03     15.92 o 
  13   1   5      445.95      445.87     18.25 o 
 -14   2   5     1268.61     1313.56     33.33 o 
 -12   2   5     2283.45     2220.93     45.43 o 
 -10   2   5     1660.64     1615.16     27.40 o 
  -8   2   5     1435.69     1373.32     23.41 o 
  -6   2   5     4533.89     4490.85     46.88 o 
  -4   2   5     7227.53     7289.13     82.96 o 
  -2   2   5     4885.06     4785.77     56.61 o 
   0   2   5     5682.40     5449.68     53.83 o 
   2   2   5     8679.29     8767.71     96.88 o 
   4   2   5     8847.98     8989.20     99.35 o 
   6   2   5     5878.98     6044.42     70.49 o 
   8   2   5     2404.06     2436.01     43.15 o 
  10   2   5     1617.26     1632.30     34.66 o 
  12   2   5     1399.60     1390.15     33.45 o 
 -13   3   5      471.83      467.59     14.31 o 
 -11   3   5     3869.27     3870.55     53.58 o 
  -9   3   5     2473.00     2512.06     37.39 o 
  -7   3   5     5474.31     5450.94     56.50 o 
  -5   3   5    13881.33    14053.19    132.02 o 
  -3   3   5     1529.49     1447.37     22.03 o 
  -1   3   5     8045.27     7806.46     74.97 o 
   1   3   5    17790.83    17616.46    162.00 o 
   3   3   5     1764.03     1890.98     32.10 o 
   5   3   5    10148.87    10068.15    111.48 o 
   7   3   5     8579.01     8772.26     99.79 o 
   9   3   5      738.28      777.71     21.85 o 
  11   3   5     4570.20     4551.28     74.89 o 
  13   3   5     1022.89     1009.57     28.62 o 
 -14   4   5      380.97      397.99     22.94 o 
 -12   4   5      688.90      698.42     17.61 o 
 -10   4   5     1994.25     1974.94     32.38 o 
  -8   4   5     4501.19     4426.26     48.34 o 
  -6   4   5     4022.10     3922.91     42.94 o 
  -4   4   5     4858.67     5010.59     60.71 o 
  -2   4   5     7952.76     8127.58     92.39 o 
   0   4   5     5488.33     5316.93     62.69 o 
   2   4   5     4381.78     4275.68     52.13 o 
   4   4   5     4551.92     4656.38     56.50 o 
   6   4   5     3602.10     3511.16     45.25 o 
   8   4   5     3609.36     3528.65     57.67 o 
  10   4   5     1679.58     1636.40     35.08 o 
  12   4   5      636.93      618.41     21.03 o 
 -13   5   5      620.51      687.93     30.79 o 
 -11   5   5      151.96      149.65      8.03 o 
  -9   5   5     2015.69     2019.66     32.92 o 
  -7   5   5      688.77      705.09     13.15 o 
  -5   5   5      122.65      106.88      4.74 o 
  -3   5   5     5983.56     6042.58     71.79 o 
  -1   5   5     2585.10     2578.44     46.78 o 
   1   5   5       11.48       28.73     12.84 o 
   3   5   5     5357.26     5338.21     63.43 o 
   5   5   5     1146.51     1044.23     19.12 o 
   7   5   5     1170.72     1122.63     20.55 o 
   9   5   5     2821.90     2812.58     40.78 o 
  11   5   5      138.75      132.33      9.57 o 
 -12   6   5       74.53       60.83     10.21 o 
 -10   6   5        1.65        1.11      2.36 o 
  -8   6   5        0.70        2.35      1.77 o 
  -6   6   5       13.56       25.77      5.19 o 
  -4   6   5        4.00        7.17      2.34 o 
  -2   6   5        3.75       49.04      6.68 o 
   0   6   5     1160.68     1107.59     23.88 o 
   2   6   5      168.77      149.52      8.78 o 
   4   6   5      369.09      390.02     10.65 o 
   6   6   5       64.30       68.12      7.13 o 
   8   6   5       61.98       65.15      4.76 o 
  10   6   5        0.01        7.01      4.70 o 
  12   6   5      105.77       88.61      9.10 o 
 -11   7   5       20.60       16.72      6.63 o 
  -9   7   5     1551.53     1466.35     27.42 o 
  -7   7   5     1103.49     1074.24     18.14 o 
  -5   7   5       32.44       39.71      3.74 o 
  -3   7   5     2009.84     2061.46     32.63 o 
  -1   7   5      638.24      641.49     17.34 o 
   1   7   5      181.81      205.20      9.52 o 
   3   7   5     5208.74     5238.55     79.71 o 
   5   7   5      208.07      216.43     10.33 o 
   7   7   5      154.62      150.00      6.31 o 
   9   7   5     2682.36     2714.79     35.47 o 
  11   7   5        8.47       13.94      3.79 o 
 -10   8   5     1008.85     1030.57     28.53 o 
  -8   8   5      619.14      612.47     13.65 o 
  -6   8   5     1541.59     1554.26     23.30 o 
  -4   8   5     3703.89     3643.55     49.52 o 
  -2   8   5     5088.50     4977.60     77.72 o 
   0   8   5     6200.36     5980.86     89.31 o 
   2   8   5     1852.64     1816.29     35.97 o 
   4   8   5      664.30      672.89     37.63 o 
   6   8   5     1938.44     1920.57     39.05 o 
   8   8   5      749.95      752.89     17.79 o 
  10   8   5      440.75      432.60     11.97 o 
  -9   9   5      608.15      608.48     21.37 o 
  -7   9   5     1080.12     1104.61     19.60 o 
  -5   9   5     4419.95     4386.75     58.78 o 
  -3   9   5     1409.82     1385.90     26.83 o 
  -1   9   5     3761.77     3735.19     61.94 o 
   1   9   5     5464.38     5174.06     88.08 o 
   3   9   5      818.77      736.15     20.90 o 
   5   9   5     4074.12     4105.65     68.73 o 
   7   9   5     2757.14     2725.22     41.18 o 
   9   9   5      172.59      169.07     10.63 o 
  -8  10   5     1902.62     1873.16     33.01 o 
  -6  10   5     1194.23     1234.37     24.78 o 
  -4  10   5      924.93      936.35     20.47 o 
  -2  10   5     1578.60     1485.13     32.86 o 
   0  10   5      947.40      905.79     24.12 o 
   2  10   5     2307.76     2235.96     43.73 o 
   4  10   5     2940.99     2855.13     52.90 o 
   6  10   5      959.47      954.48     26.52 o 
   8  10   5     1527.64     1558.08     47.48 o 
  -7  11   5      594.42      563.65     26.81 o 
  -5  11   5      460.15      462.65     14.40 o 
  -3  11   5     1792.45     1757.89     37.85 o 
  -1  11   5      122.59      113.64      8.71 o 
   1  11   5       21.16       17.98      6.57 o 
   3  11   5     2223.42     2172.56     44.45 o 
   5  11   5      156.85      153.14     14.61 o 
  -4  12   5       35.74       40.24      8.74 o 
  -2  12   5       46.20       51.38      9.56 o 
   0  12   5       37.64       28.62      8.15 o 
   2  12   5       23.58       20.64      7.28 o 
 -12   0   6     2388.20     2454.83     70.89 o 
 -10   0   6      847.52      807.05     33.43 o 
  -8   0   6     1779.77     1714.93     51.88 o 
  -6   0   6    20436.51    20333.95    393.63 o 
  -4   0   6     5995.52     6032.64    129.15 o 
  -2   0   6      917.44      916.98     18.65 o 
   0   0   6    26372.35    25200.82    473.59 o 
   2   0   6     2403.35     2423.65     39.18 o 
   4   0   6      425.24      451.33     20.61 o 
   6   0   6    16042.05    15775.67    293.77 o 
   8   0   6     5808.98     5927.40    125.73 o 
  10   0   6      505.19      443.97     23.38 o 
  12   0   6     3646.75     3716.20     94.67 o 
 -13   1   6     1745.42     1832.43     42.02 o 
 -11   1   6      279.03      275.37     13.50 o 
  -9   1   6      651.59      642.65     20.33 o 
  -7   1   6     8564.18     8401.37    213.26 o 
  -5   1   6     4360.56     4071.47     66.56 o 
  -3   1   6      263.42      260.19     14.97 o 
  -1   1   6    10118.77    10090.27    122.30 o 
   1   1   6    18178.95    17830.53    244.65 o 
   3   1   6     1508.24     1536.69     19.56 o 
   5   1   6     1029.95      984.46     27.25 o 
   7   1   6     7683.49     7527.68    107.43 o 
   9   1   6     2468.51     2502.00     46.51 o 
  11   1   6      103.82      136.37     20.26 o 
 -12   2   6     1064.08     1049.23     29.01 o 
 -10   2   6      198.23      209.97     11.48 o 
  -8   2   6     1909.26     1946.75     47.26 o 
  -6   2   6     1857.84     1831.89     37.25 o 
  -4   2   6       51.32       69.58      4.15 o 
  -2   2   6     1718.38     1694.35     25.18 o 
   0   2   6     1588.11     1606.96     20.21 o 
   2   2   6     5336.59     5306.37     62.33 o 
   4   2   6     3021.39     2990.29     38.92 o 
   6   2   6      201.88      217.41      9.56 o 
   8   2   6     3055.91     3052.11     52.51 o 
  10   2   6        6.82       10.39      4.01 o 
  12   2   6      149.46      189.42     11.99 o 
 -13   3   6      454.63      464.62     26.42 o 
 -11   3   6       44.64       33.84      4.42 o 
  -9   3   6      258.75      259.79      9.70 o 
  -7   3   6      478.91      498.37     12.97 o 
  -5   3   6      218.95      222.92     10.64 o 
  -3   3   6     1551.67     1507.56     23.61 o 
  -1   3   6       33.11       43.42      7.34 o 
   1   3   6      754.33      756.65     12.07 o 
   3   3   6     1774.15     1778.38     31.82 o 
   5   3   6       77.71      100.18      5.14 o 
   7   3   6     2117.37     2048.98     38.53 o 
   9   3   6       15.87       27.97      5.00 o 
  11   3   6      431.89      424.36     17.11 o 
 -12   4   6        4.32        4.19      3.59 o 
 -10   4   6     2451.14     2332.29     44.81 o 
  -8   4   6     3045.69     2988.79     43.54 o 
  -6   4   6     1115.86     1126.56     20.50 o 
  -4   4   6     1355.75     1325.76     22.37 o 
  -2   4   6    10258.91    10234.02    115.44 o 
   0   4   6      682.87      639.85     13.50 o 
   2   4   6      826.88      872.23     20.52 o 
   4   4   6     6717.44     6830.82     79.97 o 
   6   4   6      156.51      151.77      7.11 o 
   8   4   6     1509.15     1464.92     31.89 o 
  10   4   6     2375.88     2394.13     46.85 o 
  12   4   6      202.56      223.68     13.17 o 
 -11   5   6     1826.20     1838.91     43.18 o 
  -9   5   6     3159.34     3159.07     46.80 o 
  -7   5   6      427.26      415.94     10.04 o 
  -5   5   6     2616.00     2669.79     38.30 o 
  -3   5   6     6795.30     6768.52     80.67 o 
  -1   5   6     1092.78     1093.02     19.50 o 
   1   5   6     1285.28     1269.04     26.79 o 
   3   5   6     9799.96     9421.75    131.87 o 
   5   5   6     6463.29     6337.58     76.19 o 
   7   5   6      174.43      192.39      7.13 o 
   9   5   6      671.26      754.04     22.14 o 
  11   5   6     2883.83     3025.29     56.93 o 
 -10   6   6     4264.63     4319.71     52.74 o 
  -8   6   6      298.50      319.13      9.23 o 
  -6   6   6     1047.49     1086.69     21.16 o 
  -4   6   6     7405.05     7424.34     88.67 o 
  -2   6   6     4828.06     4910.86     61.72 o 
   0   6   6     4978.80     4991.99     76.30 o 
   2   6   6     3522.47     3232.24     79.87 o 
   4   6   6     5634.46     5466.78     83.67 o 
   6   6   6     5201.62     5169.00     65.47 o 
   8   6   6       64.30       68.83      4.72 o 
  10   6   6     1729.59     1720.14     31.46 o 
 -11   7   6     1181.57     1180.19     30.52 o 
  -9   7   6     2248.89     2264.00     37.87 o 
  -7   7   6      436.73      424.02     12.74 o 
  -5   7   6     2466.00     2471.55     37.42 o 
  -3   7   6    11681.99    11741.51    151.19 o 
  -1   7   6     1552.67     1517.84     31.62 o 
   1   7   6       55.63       69.28      9.94 o 
   3   7   6     5249.55     5118.16     79.74 o 
   5   7   6     3749.34     3644.34     61.79 o 
   7   7   6       62.16       57.11      6.36 o 
   9   7   6     1744.34     1734.38     26.79 o 
 -10   8   6      821.58      883.84     25.87 o 
  -8   8   6     1725.30     1758.92     26.78 o 
  -6   8   6       70.57       77.73      5.91 o 
  -4   8   6     1352.22     1385.45     25.51 o 
  -2   8   6     4296.19     4229.04     68.58 o 
   0   8   6      357.50      368.18     14.05 o 
   2   8   6     1132.18     1076.86     26.44 o 
   4   8   6     4221.63     4242.01     70.21 o 
   6   8   6      317.74      324.38     14.18 o 
   8   8   6      368.99      347.79     12.26 o 
  -7   9   6      778.00      763.92     18.81 o 
  -5   9   6      104.97      100.22      6.60 o 
  -3   9   6      361.59      387.14     14.98 o 
  -1   9   6        2.99        7.98      4.78 o 
   1   9   6       14.03       14.39      3.88 o 
   3   9   6      493.83      466.68     17.09 o 
   5   9   6      433.96      411.04     16.32 o 
   7   9   6      125.88      126.21      7.58 o 
  -6  10   6      713.14      711.00     18.45 o 
  -4  10   6      231.37      276.50     28.99 o 
  -2  10   6      600.00      595.50     19.78 o 
   0  10   6      356.65      350.31     14.89 o 
   2  10   6      812.74      842.23     50.88 o 
   4  10   6      331.48      347.19     21.41 o 
   6  10   6       38.52       41.33      9.18 o 
  -3  11   6       42.92       41.76      8.80 o 
  -1  11   6     1626.58     1577.41     49.68 o 
   1  11   6     3630.28     3516.66     87.31 o 
   3  11   6       95.18      107.55     13.04 o 
 -11   1   7      119.74      111.63      9.46 o 
  -9   1   7     1411.89     1376.09     33.87 o 
  -7   1   7     1582.32     1544.70     35.32 o 
  -5   1   7       44.74       47.05      5.72 o 
  -3   1   7     2968.74     2897.47     51.01 o 
  -1   1   7      324.64      312.14      8.95 o 
   1   1   7      307.44      299.25     10.52 o 
   3   1   7     5138.75     5187.27     62.26 o 
   5   1   7     1566.07     1597.37     31.54 o 
   7   1   7      390.04      389.04     14.37 o 
   9   1   7     2902.89     2960.03     54.03 o 
  11   1   7       10.00       20.78      5.33 o 
 -10   2   7     1854.00     1888.27     42.72 o 
  -8   2   7     1518.65     1474.40     35.05 o 
  -6   2   7     1840.42     1725.10     43.93 o 
  -4   2   7     4356.71     4271.21     70.69 o 
  -2   2   7     5940.11     5903.74     70.83 o 
   0   2   7     4292.97     4263.68     53.48 o 
   2   2   7     1959.44     1984.95     29.02 o 
   4   2   7     1880.99     1896.70     28.41 o 
   6   2   7     3026.38     3068.57     52.11 o 
   8   2   7     1843.38     1821.62     37.57 o 
  10   2   7      807.51      783.85     27.67 o 
 -11   3   7     2056.52     2023.60     63.55 o 
  -9   3   7      792.18      811.09     30.10 o 
  -7   3   7     1439.57     1421.25     33.76 o 
  -5   3   7     7176.13     7151.80    120.69 o 
  -3   3   7     1945.42     1914.95     29.28 o 
  -1   3   7     4727.37     4672.24     58.35 o 
   1   3   7    10794.38    10500.32    144.55 o 
   3   3   7     1522.70     1492.78     25.99 o 
   5   3   7     4856.77     4869.97     60.79 o 
   7   3   7     3794.58     3769.82     62.47 o 
   9   3   7       47.49       49.28      9.02 o 
 -10   4   7      731.34      786.64     19.42 o 
  -8   4   7     1643.16     1658.36     38.42 o 
  -6   4   7     1977.26     1911.84     70.13 o 
  -4   4   7     1753.29     1692.39     27.58 o 
  -2   4   7     2652.80     2673.24     44.96 o 
   0   4   7     3445.30     3339.51     89.76 o 
   2   4   7     4853.74     4520.75     70.50 o 
   4   4   7     3750.80     3773.79     61.86 o 
   6   4   7     1236.53     1319.96     23.63 o 
   8   4   7     1486.39     1508.76     33.67 o 
  10   4   7     1434.62     1513.91     49.63 o 
 -11   5   7        0.58        2.39      4.45 o 
  -9   5   7      779.48      772.35     25.11 o 
  -7   5   7     1443.74     1465.79     28.99 o 
  -5   5   7       88.64      109.46     11.42 o 
  -3   5   7     2658.13     2739.35     39.53 o 
  -1   5   7     1597.22     1532.27     51.90 o 
   1   5   7      177.66      163.26     26.70 o 
   3   5   7     2787.64     2693.71     48.98 o 
   5   5   7       11.06       24.07      8.48 o 
   7   5   7       27.81       32.71      5.16 o 
   9   5   7     2868.45     2931.87     45.33 o 
  -8   6   7        6.41       19.04     14.01 o 
  -6   6   7      337.91      338.07     11.25 o 
  -4   6   7       60.85       64.45      5.57 o 
  -2   6   7      539.12      538.58     16.85 o 
   0   6   7      102.99       95.13      7.12 o 
   2   6   7       36.88       41.43      5.24 o 
   4   6   7        9.01       11.36      6.46 o 
   6   6   7       61.89       52.91      4.92 o 
   8   6   7        5.92        4.50      3.86 o 
  -7   7   7      939.25      924.61     20.70 o 
  -5   7   7      150.43      148.77     11.44 o 
  -3   7   7     1675.25     1652.52     34.71 o 
  -1   7   7      534.79      510.90     16.99 o 
   1   7   7       58.14       54.78      6.07 o 
   3   7   7     2777.59     2746.45     50.58 o 
   5   7   7      104.70      103.91      8.18 o 
   7   7   7       13.67       18.87      3.97 o 
  -6   8   7     1670.16     1669.07     30.48 o 
  -4   8   7      972.09      972.30     25.57 o 
  -2   8   7      378.93      372.71     14.94 o 
   0   8   7     1643.94     1583.10     34.85 o 
   2   8   7     1606.18     1577.22     35.22 o 
   4   8   7      900.48      856.62     24.42 o 
   6   8   7     2186.44     2201.86     36.61 o 
  -5   9   7     2846.38     2937.65     72.97 o 
  -3   9   7      753.66      742.49     22.88 o 
  -1   9   7     1916.28     1950.41     41.07 o 
   1   9   7     3550.58     3535.57    101.57 o 
   3   9   7      364.81      381.52     22.39 o 
   5   9   7     1703.92     1730.00     55.30 o 
  -2  10   7     2232.69     2182.84     61.17 o 
   0  10   7     1226.78     1203.38     42.49 o 
   2  10   7     1117.17     1082.50     40.46 o 
  -8   0   8       10.33       43.17      9.18 o 
  -6   0   8     2089.96     2171.65     64.35 o 
  -4   0   8     6956.92     6922.86    151.28 o 
  -2   0   8      244.87      262.54     16.68 o 
   0   0   8     3549.95     3419.91     81.73 o 
   2   0   8     9603.76     9985.04    192.84 o 
   4   0   8     3792.82     3847.01     87.23 o 
   6   0   8     3115.41     3119.34     76.68 o 
  -9   1   8      902.34      928.96     28.29 o 
  -7   1   8      461.98      489.71     18.78 o 
  -5   1   8     4839.56     4778.09     80.01 o 
  -3   1   8     4526.37     4510.73     74.60 o 
  -1   1   8      166.60      160.79      9.05 o 
   1   1   8     1984.70     2013.90     30.05 o 
   3   1   8     7119.41     7253.16    103.46 o 
   5   1   8     1072.36     1068.21     33.99 o 
   7   1   8      295.53      260.87     12.34 o 
   9   1   8     2844.02     2832.02     54.09 o 
  -8   2   8      253.77      254.10     13.89 o 
  -6   2   8       36.86       33.52      5.64 o 
  -4   2   8     3602.90     3675.05     64.61 o 
  -2   2   8     3524.18     3551.90     50.42 o 
   0   2   8      555.14      576.02     16.76 o 
   2   2   8     1554.91     1527.30     31.48 o 
   4   2   8     3153.38     3184.57     72.11 o 
   6   2   8      863.55      919.09     24.02 o 
   8   2   8     1011.24     1060.41     30.35 o 
  -7   3   8      782.02      766.43     24.45 o 
  -5   3   8       17.45       21.17      4.86 o 
  -3   3   8      293.47      287.83     13.06 o 
  -1   3   8       79.54       85.11      8.42 o 
   1   3   8      215.20      188.91     15.43 o 
   3   3   8      350.53      381.03     11.49 o 
   5   3   8      422.75      419.12     12.56 o 
   7   3   8      110.44      108.20      8.32 o 
   9   3   8      305.12      284.34     14.23 o 
  -8   4   8     2591.00     2675.72     55.30 o 
  -6   4   8      394.27      389.12     16.95 o 
  -4   4   8      185.88      185.32     12.44 o 
  -2   4   8     3044.10     3056.19     52.56 o 
   0   4   8     1750.57     1727.49     34.95 o 
   2   4   8      327.73      327.63     13.14 o 
   4   4   8      691.60      709.73     16.81 o 
   6   4   8       35.27       39.09      5.79 o 
   8   4   8      729.46      726.63     22.66 o 
  -7   5   8     2224.69     2248.72     48.80 o 
  -5   5   8     1267.85     1323.67     33.50 o 
  -3   5   8     1319.12     1317.56     29.59 o 
  -1   5   8     4902.12     4868.69     77.07 o 
   1   5   8     2139.04     2134.68     41.56 o 
   3   5   8      100.28      135.15     28.92 o 
   5   5   8     2501.05     2533.26     39.19 o 
   7   5   8     2596.42     2547.93     50.38 o 
  -6   6   8     3252.80     3388.17     64.80 o 
  -4   6   8      448.69      434.57     23.22 o 
  -2   6   8     1200.10     1180.50     28.28 o 
   0   6   8     8435.27     8352.77    122.66 o 
   2   6   8      457.68      452.16     16.47 o 
   4   6   8       35.20       39.99      5.70 o 
   6   6   8     6779.28     6860.87    103.55 o 
  -5   7   8       24.08       29.33      6.79 o 
  -3   7   8      420.90      436.59     16.38 o 
  -1   7   8     4753.18     4797.98     78.38 o 
   1   7   8     1540.47     1472.35     33.96 o 
   3   7   8      522.04      479.73     17.76 o 
   5   7   8     2856.04     2879.09     44.44 o 
  -4   8   8       14.21        9.01      5.10 o 
  -2   8   8     1452.63     1478.12     46.06 o 
   0   8   8      552.50      518.36     25.29 o 
   2   8   8      133.51      136.35     13.74 o 
  -5   1   9        1.18        1.31      3.29 o 
  -3   1   9     1598.44     1671.86     37.50 o 
  -1   1   9     1804.50     1820.52     55.01 o 
   1   1   9      166.31      182.52      9.80 o 
   3   1   9     2073.28     2213.21     42.79 o 
   5   1   9      173.94      195.27     10.60 o 
  -6   2   9     1121.65     1142.09     31.54 o 
  -4   2   9      575.48      598.70     20.82 o 
  -2   2   9      967.08      971.43     26.23 o 
   0   2   9     2676.53     2723.04     72.53 o 
   2   2   9     2508.17     2574.62     46.89 o 
   4   2   9     1145.03     1198.47     29.57 o 
   6   2   9     1201.05     1266.37     30.90 o 
  -5   3   9     3813.83     4002.62     72.67 o 
  -3   3   9     1396.00     1418.98     34.40 o 
  -1   3   9     1789.79     1873.21     57.40 o 
   1   3   9     3649.33     3633.62     61.65 o 
   3   3   9      307.53      310.52     13.40 o 
   5   3   9     2128.55     2235.32     45.54 o 
  -6   4   9     1408.99     1490.22     53.46 o 
  -4   4   9     2115.41     2132.59     46.15 o 
  -2   4   9     2196.88     2178.91     65.38 o 
   0   4   9      969.98     1000.86     25.64 o 
   2   4   9      963.88      986.27     25.90 o 
   4   4   9     1697.53     1742.64     37.87 o 
  -5   5   9        5.83       28.51      8.31 o 
  -1   5   9      436.72      462.14     16.79 o 
   1   5   9       10.31        7.39      3.69 o 
   3   5   9     2172.56     2141.62     43.80 o 
  -2   6   9       11.83        8.47      4.78 o 
   0   6   9        5.80        2.88      4.13 o 
   2   6   9       14.65       15.21      6.73 o 
  -2   0  10     2674.48     2766.28     76.98 o 
  -3   1  10     1822.05     1927.88     60.55 o 
  -1   1  10     3380.33     3667.50     94.31 o 
   0   2  10       68.29       56.05      9.72 o 
                                                 
